# Supplementary material for: The Children’s Somatic Symptoms Inventory-8: Psychometric Properties of a Brief Measure of Somatic Distress
Source: Children (Basel). 2024 Oct 30;11(11):1326. doi: 10.3390/children11111326 (PMC11593210; doi:10.3390/children11111326)
Supplement: Supplementary file 1 [file children-11-01326-s001.zip]

Archive with 1 entries (1 files):
- children-3231638-supplymentary.pdf
